# Supplementary material for: Phosphorylation of the neurogenic transcription factor SOX11 on serine 133 modulates neuronal morphogenesis
Source: Sci Rep. 2018 Nov 1;8:16196. doi: 10.1038/s41598-018-34480-x (PMC6212486; doi:10.1038/s41598-018-34480-x)
Supplement: Supplementary file 2 — Supplemental Table 1 [file 41598_2018_34480_MOESM2_ESM.xlsx]

## Sheet: Sup. Table S1
Supplemental Table 1 Phosphorylation of the neurogenic transcription factor SOX11 on serine 133 modulates neuronal morphogenesis Elli-Anna Balta1, Iris Schäffner1, Marie-Theres Wittmann1, Elisabeth Sock1, Felix von Zweydorf2, Julia von Wittgenstein1, Kathrin Steib3, Birgit Heim4, Elisabeth Kremmer5, Benjamin Martin Häberle1, Marius Ueffing4, Dieter Chichung Lie1,6*, Christian Johannes Gloeckner2,…

## Sheet: SOX11's Interactome
Accession	Gene names	Proteins	Unique peptides	Ratio (HL) forward	Ratio (HL) reverse	Ratio (HL)	Variability [%]	Significance A	Significance B
Q7M6Y2	Sox11	Transcription factor SOX-11	20	35.558	0.14299	21.2962	63810.7	1.17758e-07	2.71232e-07
Q64364	Cdkn2a	Cyclin-dependent kinase inhibitor 2A, isoform 3	4	15.165	0.033401	18.526	2983.2	4.23064e-07	1.24698e-06
Q9DBY5	Cbx6	Chromobox protein homolog 6	3	13.683	0.16764	9.82408	162.48	6.90217e-05	2.02532e-05
Q8BGS3	Zkscan1	Zinc finger protein with KRAB and SCAN domains 1	3	11.635	0.377345	6.33192	149.59	0.00117843	0.000552229
Q8CDM1	Atad2	ATPase family AAA domain-containing protein 2	45	11.462	0.16296	11.3665	267.02	2.37629e-05	3.68089e-05
Q8BIE6	Frmd4a	FERM domain-containing protein 4A	17	7.4698	0.20062	5.02931	58.04	0.00418083	0.00458869
Q00899	Yy1	Transcriptional repressor protein YY1	10	6.9656	0.20579	5.91246	109.2	0.0017451	0.0020202
A2BE28	Las1l	Ribosomal biogenesis protein LAS1L	24	6.7969	0.1034	8.23404	111.56	0.000230956	0.000305161
Q7TSY8	Sgol2	Shugoshin-like 2	31	6.5418	0.20899	4.83077	16.43	0.00513727	0.00557045
Q3TZX8	Nol9	Polynucleotide 5-hydroxyl-kinase NOL9	16	6.064	0.24462	5.03192	39.81	0.00416966	0.00457717
Q62318	Trim28	Transcription intermediary factor 1-beta	38	5.9496	0.1864	5.6572	286.08	0.00223117	0.00254375
Q69Z99	Znf512	Zinc finger protein 512	21	5.9429	0.29342	4.67549	336.56	0.00605132	0.00649946
Q8BGS1	Epb41l5	Band 4.1-like protein 5	17	5.9147	0.23063	5.12532	91.36	0.00378941	0.0041835
Q4VBE8	Wdr18	WD repeat-containing protein 18	16	5.8901	0.20624	5.36941	1696.25	0.0029626	0.00331954
Q9EP97	Senp3	Sentrin-specific protease 3	18	5.5997	0.1328	6.56491	48.58	0.000952918	0.00114633
Q8BP92	Rcn2	Reticulocalbin-2	14	5.4108	0.13043	6.53887	173.89	0.000975619	0.00117186
Q9DBD5	Pelp1	Proline-, glutamic acid- and leucine-rich protein 1	20	5.3818	0.13437	6.41197	936.2	0.00109501	0.00130556
Q99LI5	Znf281	Zinc finger protein 281	15	5.36285	0.259025	4.21356	48.47	0.00999192	0.01354
Q99K28	Arfgap2	ADP-ribosylation factor GTPase-activating protein 2	10	5.3608	0.30902	3.7553	174.44	0.016807	0.0170646
Q3URQ0	Tex10	Testis-expressed sequence 10 protein	23	5.1771	0.297835	4.50511	176.61	0.00726234	0.0077191
Q9DBR0	Akap8	A-kinase anchor protein 8	18	5.0857	0.24297	4.60072	113.43	0.00655337	0.0070065
O35690	Phox2b	Paired mesoderm homeobox protein 2B	4	5.0263	0.4315	3.46035	76.24	0.0237855	0.0237274
Q9D8S3	Arfgap3	ADP-ribosylation factor GTPase-activating protein 3	9	4.83505	0.290915	3.69544	20.38	0.0180196	0.0233499
Q5SS00	Zdbf2	DBF4-type zinc finger-containing protein 2 homolog	7	4.8322	0.4823	3.4528	35.94	0.0240011	0.0178715
P55200	Kmt2a	Histone-lysine N-methyltransferase 2A;MLL cleavage product N320;MLL cleavage product C180	8	4.7593	0.37287	4.5075	81.81	0.00724366	0.0045154
Q62511	Zfp91	E3 ubiquitin-protein ligase ZFP91	11	4.7306	0.254405	4.7306	187.19	0.00570812	0.00615159
O55187	Cbx4	E3 SUMO-protein ligase CBX4	9	4.6106	0.40824	2.88917	12.43	0.0479844	0.0577687
Q80TP3	Ubr5	E3 ubiquitin-protein ligase UBR5	11	4.57045	0.432075	3.05208	27.92	0.0391241	0.0312082
Q0P678	Zc3h18	Zinc finger CCCH domain-containing protein 18	13	4.5327	0.24767	4.28517	154.39	0.00923116	0.00968029
Q8CFC2	Myt1	Myelin transcription factor 1	14	4.4569	0.41358	2.59216	13.76	0.0701838	0.0821465
P48377	Rfx1	MHC class II regulatory factor RFX1	4	4.4492	0.456345	2.76864	18.43	0.0559215	0.046824
Q8K3A9	Mepce	7SK snRNA methylphosphate capping enzyme	14	4.3895	0.337175	3.9593	11.55	0.0132956	0.01763
Q8VBW5	Bbx	HMG box transcription factor BBX	8	4.34725	0.417405	2.63477	39.83	0.066416	0.0780537
Q60722	Tcf4	Transcription factor 4	3	4.3019	0.30973	3.755	39.45	0.0168129	0.0219009
Q9Z148	Ehmt2	Histone-lysine N-methyltransferase EHMT2	19	4.2541	0.31298	3.7246	31.11	0.0174175	0.0176518
Q9QWV9	Ccnt1	Cyclin-T1	22	4.2261	0.18982	4.74712	171.5	0.00560938	0.0060513
Q9DB96	Ngdn	Neuroguidin	4	4.2071	0.3122	3.90917	36.83	0.0140776	0.0185862
Q7TSZ8	Nacc1	Nucleus accumbens-associated protein 1	3	4.13405	0.25877	3.86444	1.63	0.0148178	0.0102853
Q9CQJ4	Rnf2	E3 ubiquitin-protein ligase RING2	11	4.0379	0.34097	3.48535	94.98	0.0230864	0.0230642
Q3URU2	Peg3	Paternally-expressed gene 3 protein	22	4.024	0.37443	2.88398	19.31	0.0483001	0.046618
Q5DW34	Ehmt1	Histone-lysine N-methyltransferase EHMT1	25	4.0182	0.31512	3.5958	112.13	0.0202538	0.020368
Q61039	Hand2	Heart- and neural crest derivatives-expressed protein 2	3	3.9874	0.392275	3.9874	76.9	0.0128779	0.0171175
Q8BP71	Rbfox2;Rbfox1	RNA binding protein fox-1 homolog 2;RNA binding protein fox-1 homolog 1	8	3.915	0.35671	3.3592	128.63	0.0268569	0.0337692
Q8VE92	Rbm4b;Rbm4	RNA-binding protein 4B;RNA-binding protein 4	4	3.9021	0.21773	4.59284	104.56	0.00660881	0.00406231
Q9DCA5	Brix1	Ribosome biogenesis protein BRX1 homolog	2	3.8869	0.37566	3.27444	2.13	0.0297617	0.02285
Q99J95	Cdk9	Cyclin-dependent kinase 9	12	3.8856	0.14239	6.04595	519	0.00153786	0.00179446
Q811S7	Ubp1	Upstream-binding protein 1	5	3.8703	0.269855	3.84335	90.92	0.0151814	0.0105754
Q8C2Q3	Rbm14	RNA-binding protein 14	21	3.8034	0.28522	3.59323	14.67	0.0203152	0.0204266
Q09XV5	Chd8	Chromodomain-helicase-DNA-binding protein 8	7	3.683	0.41831	3.51924	18.9	0.0221743	0.0282869
Q8C966	Phf21b	PHD finger protein 21B	5	3.6379	0.32636	3.351	3.72	0.027124	0.0205527
P52651	Rhox5	Homeobox protein Rhox5	7	3.55595	0.22742	4.39715	125.25	0.00816472	0.0112354
Q9QWH1	Phc2	Polyhomeotic-like protein 2	4	3.5137	0.34054	3.5137	72.13	0.0223206	0.0164476
Q9DBE9	Ftsj3	pre-rRNA processing protein FTSJ3	7	3.50635	0.50067	2.69823	9.52	0.0612	0.0723601
P61290	Psme3	Proteasome activator complex subunit 3	10	3.48895	0.31089	3.31671	43.81	0.0282727	0.0354124
Q9QYH6	Maged1	Melanoma-associated antigen D1	4	3.47375	0.373975	2.71145	25	0.06017	0.0508734
Q9QX47	Son	Protein SON	12	3.4649	0.270465	3.4649	83.91	0.0236566	0.0300309
Q922K7	Nop2	Putative ribosomal RNA methyltransferase NOP2	8	3.4245	0.38082	2.63061	80.04	0.0667743	0.0784436
O70503	Hsd17b12	Estradiol 17-beta-dehydrogenase 12	8	3.3672	0.456665	3.2306	35.13	0.0313959	0.0390159
Q8CJ27	Aspm	Abnormal spindle-like microcephaly-associated protein homolog	67	3.3569	0.18008	3.6437	130.89	0.0191444	0.0193076
Q5DTW2	Sfmbt2	Scm-like with four MBT domains protein 2	13	3.3385	0.37538	2.71208	39.47	0.0601207	0.0711777
Q80YV3	Trrap	Transformation/transcription domain-associated protein	32	3.2758	0.43528	2.96886	31.16	0.0434072	0.0526502
Q9JKX4	Aatf	Protein AATF	9	3.1926	0.21853	3.88432	50.52	0.0144838	0.0190813
Q7TN98	Cpeb4	Cytoplasmic polyadenylation element-binding protein 4	3	3.19065	0.392425	3.19065	26.38	0.0329698	0.0408217
Q9ESV0	Ddx24	ATP-dependent RNA helicase DDX24	11	3.1529	0.3949	3.1529	61.72	0.0345355	0.0426118
Q9D0E1	Hnrnpm	Heterogeneous nuclear ribonucleoprotein M	47	3.148	0.19226	4.17464	131.02	0.0104337	0.0108675
P99024	Tubb5	Tubulin beta-5 chain	3	3.1114	0.4695	2.34823	33.66	0.0966194	0.0907626
Q99KX1	Mlf2	Myeloid leukemia factor 2	4	3.099	0.427315	2.86205	13.22	0.0496585	0.0409225
Q9CXK8	Nip7	60S ribosome subunit biogenesis protein NIP7 homolog	2	3.04115	0.44387	2.5823	48.27	0.0710875	0.0614299
Q91VN1	Znf24	Zinc finger protein 24	2	2.9972	0.30102	3.15962	0.01	0.034251	0.0268209
Q04692	Smarcad1	SWI/SNF-related matrix-associated actin-dependent regulator of chromatin subfamily A containing DEAD/H box 1	9	2.9947	0.339325	2.9947	55.44	0.0420254	0.0510974
Q9R0G7	Zeb2	Zinc finger E-box-binding homeobox 2	15	2.9328	0.293415	2.9328	139.8	0.0454173	0.0549027
O89090	Sp1	Transcription factor Sp1	3	2.9217	0.38247	2.86725	154.6	0.0493327	0.0592696
O35887	Calu	Calumenin	16	2.9115	0.45506	2.55451	97.93	0.0737028	0.0699192
O08967	Cyth3	Cytohesin-3	3	2.8908	0.28139	3.22229	54.37	0.0317164	0.02457
Q8K4L0	Ddx54	ATP-dependent RNA helicase DDX54	15	2.8687	0.36633	2.79924	81.1	0.0537811	0.0642006
O88286	Wiz	Protein Wiz	22	2.8362	0.42486	2.6144	230.52	0.0681895	0.064884
Q8C8U0	Ppfibp1	Liprin-beta-1	6	2.828	0.500635	2.41066	10.01	0.0889769	0.0791204
Q08369	Gata4	Transcription factor GATA-4	3	2.7522	0.364725	2.7522	85.15	0.0571086	0.0479518
P10922	H1f0	Histone H1.0;Histone H1.0, N-terminally processed	4	2.7243	0.349385	2.7243	89.37	0.0591859	0.0499322
Q3TEA8	Hp1bp3	Heterochromatin protein 1-binding protein 3	16	2.7001	0.470095	2.23904	63.29	0.111701	0.126369
P43275	Hist1h1a	Histone H1.1	6	2.6451	0.46557	2.30433	49.45	0.102408	0.0960112
Q9D6Z1	Nop56	Nucleolar protein 56	28	2.6224	0.34272	2.77012	107.49	0.0558159	0.0535422
Q6DFW4	Nop58	Nucleolar protein 58	18	2.5783	0.35956	2.67974	185.04	0.0626732	0.0598355
Q80TE4	Sipa1l2	Signal-induced proliferation-associated 1-like protein 2	29	2.5726	0.40177	2.53079	202.01	0.0760153	0.0720282
Q6A065	Cep170	Centrosomal protein of 170 kDa	28	2.5623	0.43209	2.43832	40.06	0.0857977	0.0809346
Q9CYH6	Rrs1	Ribosome biogenesis regulatory protein homolog	4	2.5534	0.445885	2.50457	163.84	0.0786623	0.0688665
Q05186	Rcn1	Reticulocalbin-1	3	2.5383	0.40777	2.536	93.53	0.075501	0.0657525
Q6DIB4		Uncharacterized protein C20orf112 homolog	5	2.5181	0.39522	2.53024	25.02	0.0760705	0.0885099
Q9Z103	Adnp	Activity-dependent neuroprotector homeobox protein	3	2.487	0.46942	2.30864	5.58	0.101823	0.0920701
A2AJI0	Map7d1	MAP7 domain-containing protein 1	10	2.4666	0.410025	2.4666	33.94	0.0826711	0.0956036
Q5U4C1	Gprasp1	G-protein coupled receptor-associated sorting protein 1	7	2.4501	0.485175	2.4501	1.48	0.0844801	0.0746331
Q80WJ7	Mtdh	Protein LYRIC	11	2.4194	0.49167	2.22664	48.13	0.113564	0.128323
P23607	Zfa;Zfx	Zinc finger autosomal protein;Zinc finger X-chromosomal protein	2	2.41605	0.12034	3.1641	890.24	0.0340627	0.0266529
Q61474	Msi1	RNA-binding protein Musashi homolog 1	8	2.3918	0.47378	2.31793	34.29	0.100577	0.114655
Q8K363	Ddx18	ATP-dependent RNA helicase DDX18	17	2.3654	0.44317	2.31094	46.1	0.101514	0.0952009
O88712	Ctbp1	C-terminal-binding protein 1	10	2.3526	0.49635	2.18365	38.76	0.12028	0.112188
Q05CL8	Larp7	La-related protein 7	16	2.3263	0.2838	2.98696	91.61	0.042434	0.0411897
Q9DBC7	Prkar1a	cAMP-dependent protein kinase type I-alpha regulatory subunit;cAMP-dependent protein kinase type I-alpha regulatory subunit, N-terminally processed	10	2.314	0.34067	2.81374	97.6	0.0527979	0.0631134
Q9WTQ5	Akap12	A-kinase anchor protein 12	18	2.3082	0.46815	2.22213	46.67	0.11425	0.129041
P97376	Frg1	Protein FRG1	9	2.30165	0.376565	2.53667	104.06	0.0754354	0.0878252
O88291	Znf326	DBIRD complex subunit ZNF326	10	2.2602	0.40877	2.44597	223.96	0.0849389	0.0980315
P30999	Ctnnd1	Catenin delta-1	13	2.2595	0.414715	2.33822	104.36	0.0979084	0.111832
Q8C854	Myef2	Myelin expression factor 2	17	2.2293	0.41805	2.31068	204.56	0.101548	0.0952322
Q9QYJ0	Dnaja2	DnaJ homolog subfamily A member 2	17	2.1976	0.49204	2.11498	33.85	0.131883	0.122675
Q61624	Znf148	Zinc finger protein 148	10	2.1888	0.34708	2.53499	69.18	0.0756004	0.0880031
P35550	Fbl	rRNA 2-O-methyltransferase fibrillarin	11	2.1863	0.45337	2.196	46.19	0.118309	0.110406
Q80X50	Ubap2l	Ubiquitin-associated protein 2-like	17	2.185	0.42266	2.27548	91.35	0.106409	0.0996363
Q99MY8	Ash1l	Histone-lysine N-methyltransferase ASH1L	4	2.1703	0.42614	2.25847	36.09	0.108846	0.0992231
O35387	Hax1	HCLS1-associated protein X-1	3	2.16475	0.383535	2.62808	67.47	0.0669934	0.0574474
Q8C796	Rcor2	REST corepressor 2	10	2.1361	0.475555	2.1361	38.31	0.128195	0.143591
Q8BQN6	Znf146	Zinc finger protein OZF	2	2.1277	0.21	3.4448	659.46	0.0242318	0.018068
P63037	Dnaja1	DnaJ homolog subfamily A member 1	14	2.1183	0.42948	2.22335	30.43	0.114064	0.106566
Q00PI9	Hnrnpul2	Heterogeneous nuclear ribonucleoprotein U-like protein 2	18	2.1066	0.43407	2.1066	84.26	0.133376	0.124024
P26645	Marcks	Myristoylated alanine-rich C-kinase substrate	2	2.0633	0.50338	2.0633	202.97	0.14138	0.15725
P60122	Ruvbl1	RuvB-like 1	23	2.0569	0.49749	2.0335	41.31	0.147178	0.136486
Q8K224	Nat10	N-acetyltransferase 10	14	2.04	0.46518	2.09485	56.85	0.1355	0.15117
